# Supplementary material for: Molecular and Aggregate Structural, Thermal, Mechanical and Photophysical Properties of Long-Chain Amide Gelators Containing an α-Diketo Group in the Presence or Absence of a Tertiary Amine Group
Source: Gels. 2022 Dec 31;9(1):36. doi: 10.3390/gels9010036 (PMC9857964; doi:10.3390/gels9010036)
Supplement: Supplementary file 1 [file gels-09-00036-s001.zip]

Archive with 1 entries (1 files):
- gels-2109696-supplementary.pdf
